# Supplementary material for: Validation of biomarker-based stratification for risk of long-term outcomes after acute kidney injury
Source: Clin Kidney J. 2026 Mar 17;19(5):sfag091. doi: 10.1093/ckj/sfag091 (PMC13139772; doi:10.1093/ckj/sfag091)
Supplement: sfag091_Supplemental_Files [file sfag091_supplemental_files.zip]

Archive with 6 entries (6 files):
- Randox_AKI_supplementarymaterial_revision.docx
- Supplementary Figure 1_revision.pdf
- Supplementary Table 1_revision.docx
- Supplementary Table 2_revision.docx
- Supplementary Table 3_revision.docx
- Supplementary Table 4_new.docx
